# Supplementary material for: Non-Psychoactive Phytocannabinoids Inhibit Inflammation-Related Changes of Human Coronary Artery Smooth Muscle and Endothelial Cells
Source: Cells. 2023 Sep 30;12(19):2389. doi: 10.3390/cells12192389 (PMC10571842; doi:10.3390/cells12192389)
Supplement: Supplementary file 1 [file cells-12-02389-s001.zip]

Archive with 1 entries (1 files):
- cells-2592540-supplementary.pdf
